# Supplementary material for: Development of polarization modulator using MXene thin film
Source: Sci Rep. 2022 Apr 26;12:6766. doi: 10.1038/s41598-022-10768-x (PMC9042864; doi:10.1038/s41598-022-10768-x)
Supplement: Supplementary file 1 — Supplementary Information. [file 41598_2022_10768_MOESM1_ESM.xlsx]

## Sheet: Sheet1
	SUMMARY OUTPUT
	Regression Statistics
	Multiple R	0.99225
	R Square	0.984561
	Adjusted R Square	0.983889
	Standard Error	1.78783
	Observations	25
	ANOVA
		df	SS	MS	F	Significance F
	Regression	1	4688.02	4688.02	1466.69	2.44761e-22
	Residual	23	73.5157	3.19633
	Total	24	4761.53
		Coefficients	Standard Error	t Stat	P-value	Lower 95%	Upper 95%	Lower 95.0%	Upper 95.0%
	Intercept	-14.5641	0.687605	-21.1809	1.37969e-16	-15.9865	-13.1417	-15.9865	-13.1417
	X Variable 1	0.197362	0.00515341	38.2973	2.44761e-22	0.186701	0.208023	0.186701	0.208023

## Sheet: 28 oct Nb2C
																					up
																			0	0	-11.94	0.13	-4.4
																			40	1.69	-12.2	-0.59	-4.29
																			80	12.2	-10.32	0.9	-3.74
																			120	23.2	-8.87	0.52	-3.33
																			160	34.2	-7.93	0.18	-3.1
																			200	45.1	-6.53	0.14	-2.87
																			240	55.8	-4.68	-0.24	-2.72
																			280	66.4	-3.87	-0.51	-2.59
																			320	77.2	-1.6	0.31	-2.44
																			360	87.9	0.08	-0.6	-2.29
																			400	98.5	2.78	0.45	-2.2
																			440	109	4.12	1.47	-2.09
																			480	119	7.67	1.05	-1.96
																			520	129	10.09	1.55	-1.85
																			560	140	13.15	1.93	-1.75
																			600	150	16.04	1.97	-1.69
																			620	154	17.58	2.76	-1.59
																			660	165	20.56	1.51	-1.53
																			680	170	21.49	1.31	-1.45
																			720	180	22.21	1.53	-1.43
										800		24.82	1.75	-1.36					760	190	24.07	1.18	-1.37
										840		24.17	1.18	-1.67					800	200	25.23	1.75	-1.36
																			840	204	26.18	4.08	-1.33
																			860	214	27.04	3.97	-1.3
																			900	223	27.87	3.77	-1.26

## Sheet: 28 oct polarimeter Nb2c
	0
	azimuth	-11.94
	ellipticity	0.13
	power	-4.4
	40
	azimuth	-12.2
	ellipticity	-0.59
	power	-4.29
	80
	azimuth	-10.32
	ellipticity	0.9
	power	-3.74
	120
	azimuth	-8.87
	ellipticity	0.52
	power	-3.33
	160
	azimuth	-7.93
	ellipticity	0.18
	power	-3.1
	200
	azimuth	-6.53
	ellipticity	0.14
	power	-2.87
	240
	azimuth	-4.68
	ellipticity	-0.24
	power	-2.72
	280
	azimuth	-3.87
	ellipticity	-0.51
	power	-2.59
	320
		-1.6
		0.31
		-2.44
	360
	400
	440
	480
	520
	560
	600
	640
	680
	720
	760
	800
	840
	880
		900
